# Supplementary material for: Long-read sequencing identifies FGF14 repeat expansions in Parkinson’s disease
Source: Brain. 2025 Dec 2;149(5):1514–21. doi: 10.1093/brain/awaf456 (PMC13140659; doi:10.1093/brain/awaf456)
Supplement: awaf456_Supplementary_Data [file awaf456_supplementary_data.zip]

Archive with 5 entries (5 files):
- brain-2025-02349-File005.pdf
- brain-2025-02349-File006.pdf
- brain-2025-02349-File007.xlsx
- brain-2025-02349-File008.xlsx
- SubmissionSupplementrayMaterial_reference.docx
